# Supplementary material for: Transcriptomic Profiling of MicroRNA and Non-Coding RNA from Whole Blood of African Americans with MASLD
Source: Int J Mol Sci. 2026 Feb 9;27(4):1666. doi: 10.3390/ijms27041666 (PMC12940169; doi:10.3390/ijms27041666)
Supplement: Supplementary file 1 [file ijms-27-01666-s001.zip]

Archive with 1 entries (1 files):
- ijms-4087846-supplementary.pdf
